# Supplementary material for: Systematic Analysis of 2′-O-Alkyl Modified Analogs for Enzymatic Synthesis and Their Oligonucleotide Properties
Source: Molecules. 2023 Dec 2;28(23):7911. doi: 10.3390/molecules28237911 (PMC10708256; doi:10.3390/molecules28237911)
Supplement: Supplementary file 1 [file molecules-28-07911-s001.zip]

Archive with 1 entries (1 files):
- molecules-2718188-supplementary.pdf
